# Supplementary material for: Polyphenol-Rich Extract from ‘Limoncella’ Apple Variety Ameliorates Dinitrobenzene Sulfonic Acid-Induced Colitis and Linked Liver Damage
Source: Int J Mol Sci. 2024 Mar 11;25(6):3210. doi: 10.3390/ijms25063210 (PMC10969867; doi:10.3390/ijms25063210)
Supplement: Supplementary file 1 [file ijms-25-03210-s001.zip]

Archive with 1 entries (1 files):
- ijms-2846054-Figure SM.pptx
